# Supplementary material for: CtIP Regulates Mitotic Spindle Assembly by Modulating the TPX2-Aurora A Signaling Axis
Source: Cells. 2022 Sep 8;11(18):2814. doi: 10.3390/cells11182814 (PMC9497199; doi:10.3390/cells11182814)
Supplement: Supplementary file 1 [file cells-11-02814-s001.zip]

Archive with 1 entries (1 files):
- cells-1814380-supplementary.pdf
